# Supplementary material for: Dynamics of embryonic stem cell differentiation inferred from single-cell transcriptomics show a series of transitions through discrete cell states
Source: eLife. 2017 Mar 15;6:e20487. doi: 10.7554/eLife.20487 (PMC5352225; doi:10.7554/eLife.20487)
Supplement: Figure 3—source data 1. — Listed are, for direct triplets along the lineage tree, the genes with the highest probabilities of belonging to transition gene and marker gene classes, and their associated probabilities. Genes belonging to the classes shown in curly brackets in Figure 3C (probability greater than 0.5%) are shown. DOI: http://dx.doi.org/10.7554/eLife.20487.012 [file elife-20487-fig3-data1.xlsx]

## Sheet: C0-C1-C2
Figure 3 – Source Data 1: Probabilities of membership in marker and transition gene classes in final tree.
Genes defining the triplet between Naïve ES (C0) and Mesendoderm (C2), with Primed Epiblast (C1) like state as intermediate
Transition genes, high in C1 and C2	probality			Transition genes, high in C0 and C1	probability			Marker genes, high in C1	probability
Dnmt3a	1			Rbpj	1			Crip2	0.9911
Rab25	1			Rhox5	1			Fus	0.9474
Dnmt3b	0.9999			Tet1	0.9998			Hes6	0.9439
Pdlim7	0.9993			Jarid2	0.9996			Zscan10	0.9438
Hmgn5	0.9985			Sox2	0.9931			Hnrnpu	0.9095
Top1	0.9984			Gm13051	0.9916			Rtf1	0.8966
Zfp664	0.9969			Hmgb2	0.9904			Sub1	0.8953
Lin28a	0.9967			Aes	0.9767			Aplp2	0.8906
Tceal8	0.9849			Tcf7l1	0.9746			Supt6	0.8782
Ssbp3	0.9641			Gm13242	0.9527			Ncl	0.8629
Baz1a	0.9334			Polr2e	0.9474			Prrc2c	0.8608
Wbp5	0.9138			Sall1	0.9389			Cbx1	0.7622
Whsc1	0.7605			Fblim1	0.9041			Chd4	0.7445
Fem1b	0.7336			Zfp961	0.7113			Taf7	0.7384
Gatad1	0.6752			Trim28	0.6463			Phc1	0.7207
Zfp266	0.6137			Mybl2	0.6011			Smarcc1	0.6921
Jund	0.5792			Baz1b	0.5841			Zfml	0.6843
Mapk3	0.5397			Ptma	0.5261			Pnn	0.6687
								Prrc2a	0.6557
								Dek	0.6219
								Otx2	0.6111
								Trim33	0.6023
								Fubp1	0.6015
								Zfml	0.5626
								Erh	0.5493
								Rexo2	0.5345
								Utf1	0.5046

## Sheet: C0- C1- C3
Genes defining the triplet between Naïve ES (C0) and Bi-potent Ectoderm (C3), with Primed Epiblast (C1) like state as intermediate
Transition genes, high in C0 and C1	probality		Transition genes, high in C1 and C3	probability		Marker genes, high in C1	probability
Etv5	1		Sox4	1		Zscan10	0.999276
Pou5f1	1		Dnmt3b	1		Hes6	0.988906
Utf1	1		Lrrfip1	1		Mycn	0.985704
Tcea3	1		Top1	1		Bclaf1	0.977371
Aes	1		Ssbp3	1		Pole	0.967321
Gm13051	0.999974		Dek	0.999994		Prrc2c	0.961183
Hells	0.999962		Hmgn5	0.99996		Phc1	0.925966
Tet1	0.999824		Lin28a	0.999626		Hmgb2	0.913444
Polr2e	0.999724		Crip2	0.997438		Rnf10	0.837433
Rhox5	0.999495		Otx2	0.989485		Psmc5	0.826411
Suz12	0.999371		Fubp1	0.988334		Rtf1	0.824642
Churc1	0.999061		Wbp5	0.964476		Trim33	0.784714
Mtf2	0.998521		Aplp2	0.864329		Bptf	0.680429
Klf9	0.996527		Fus	0.841756		Dnmt3a	0.661534
Pml	0.992894		Sox11	0.833369		Ccnl2	0.651465
Sp1	0.987539		Jund	0.829895		Atrx	0.606964
Ttf1	0.980619		Hmgn1	0.819694		Ddx3x	0.591915
Top2a	0.978187		Strbp	0.815805		Ctbp2	0.577793
Gm13157	0.962997		Zic2	0.810058		Strap	0.545092
Gm13154	0.962094		Tceal8	0.797815		Pnn	0.505417
Sap18	0.925416		Taf9	0.766824
Pa2g4	0.907903		Glyr1	0.749334
Jarid2	0.8113		Hmgcs1	0.731342
Taf7	0.806745		Hmgb1	0.655399
L3mbtl2	0.802595		Brcc3	0.616679
Cdc5l	0.789132		Basp1	0.611885
Hdac1	0.775603		Zmynd8	0.549764
Cbx7	0.768802		Limd1	0.535902
Cdk9	0.71027
Rpa2	0.707378
Rest	0.572782
Tomm6	0.568988
Rrn3	0.528954

## Sheet: C2-C1-C3
Genes defining the triplet between Mesendoderm (C2) and Bi-potent Ectoderm (C3), with Primed Epiblast (C1) like state as intermediate
Transition genes, high in C1 and C3	probality			Transition genes, high in C1 and C2	probability			Marker genes, high in C1	probability
Crip2	1			Etv5	1			Rhox5	1
Otx2	1			Oct4	1			Tet1	1
Rbpj	0.9999			Tcea3	1			Gm13051	0.9848
Sox2	0.9994			Utf1	0.9998			Ptma	0.9748
Smarcc1	0.9916			Dnmt3a	0.9978			Psmc5	0.9253
Dek	0.9742			Taf7	0.9939			Hes6	0.9192
Sox4	0.9719			Rab25	0.981			Phc1	0.8985
Hnrnpu	0.9633			Rpa2	0.9663			Supt6	0.8769
Peg10	0.9437			Pml	0.9328			Prrc2c	0.8501
Fus	0.9296			Hells	0.9138			Pole	0.8291
Ssbp3	0.9006			Suz12	0.9039			Ncl	0.8029
Chd4	0.8755			Pa2g4	0.8912			Hmgn5	0.7959
Dnmt3b	0.8521			Foxo1	0.8808			Zscan10	0.7663
Polr2e	0.8471			Ctbp2	0.8602			Hmgb2	0.7523
Fblim1	0.8459			Sap18	0.8588			Mybbp1a	0.7464
Uhrf1	0.7899			Ddx3x	0.8442			Gm13157	0.7411
Top1	0.7886			Tomm6	0.7854			Smarca5	0.7259
Hmgcs1	0.7739			Top2a	0.7705			Zfml	0.671
Aplp2	0.7472			Gm13154	0.7443			Churc1	0.6429
Pole4	0.7253			Pfdn1	0.7114			Jarid2	0.6316
Prrc2a	0.7175			Aes	0.7079			Pnn	0.6255
Baz1b	0.7163			Rad23a	0.6735			Rnf10	0.6128
Hnrnpl	0.6804			Sp1	0.6561			Ctcf	0.6033
Chd7	0.5694			Nlrp1a	0.6133			Bptf	0.5771
								Jund	0.568
								Srrt	0.563
								Erh	0.5601
								Hmgn5	0.5576
								Ttf1	0.5487
								Polr2g	0.5093

## Sheet: C1-C3-C5
Genes defining the triplet between neural progenitor (C5) and Primed Epiblast (C1) like state, with Bi-potent Ectoderm (C3) state as intermediate
Transition genes, high in C3 and C1	probality			Transition genes, high in C3 and C5	probability			Marker genes, high in C3	probability
Nlrp1a	0.9998			Pax6	1			Chchd3	0.9314
Lrpprc	0.9962			Hmga2	1			Zfp266	0.9078
Polr2e	0.9954			Fezf2	1			Lsm14a	0.8367
Polr2f	0.9924			Tead2	1			Tmpo	0.8231
Sap18	0.9825			Ivns1abp	0.9999			Zfp207	0.8167
Fblim1	0.9627			Basp1	0.9999			Cdk4	0.8014
Mtf2	0.9165			Ctnnb1	0.9999			Edf1	0.7852
Mybbp1a	0.8767			Fhl1	0.9999			Ctbp1	0.7571
5830417I10Rik	0.865			Zfp516	0.9999			Hmgn1	0.732
Ttf1	0.8392			Klf6	0.9999			Hif1a	0.7309
E2f6	0.8043			Mtpn	0.9999			Zyx	0.6838
Churc1	0.753			Maged1	0.9998			Eif3h	0.6756
Rexo2	0.7502			Smarce1	0.9998			Metap2	0.668
Cbx3	0.684			Hdgfrp3	0.9997			Mki67ip	0.6661
				Sox11	0.9997			Puf60	0.6518
				Gtf2i	0.9993			Fem1b	0.6355
				Cited2	0.9992			Cops5	0.6211
				Nr6a1	0.9991			Yap1	0.5388
				Zfp36l1	0.9989			Tardbp	0.5152
				Pbrm1	0.9976			Lin28a	0.5137
				Qk	0.9976
				Taf13	0.9975
				Zfand3	0.9972
				Hmgcs1	0.9965
				Whsc1	0.9964
				Wbp5	0.9953
				Sox3	0.9899
				0610010K14Rik	0.9897
				Zmynd11	0.9872
				Top2b	0.9841
				Pdlim7	0.9828
				Pdlim5	0.9792
				Arid3a	0.9759
				Notch2	0.9682
				Elp2	0.9545
				Sfpq	0.9504
				Rad23b	0.9346
				Cbfb	0.9344
				Cops2	0.9192
				Ndn	0.9049
				Adnp	0.9037
				Btbd1	0.8864
				Hmgn2	0.8796
				Agfg1	0.8597
				Bbx	0.8443
				Fubp1	0.8425
				Fbxo18	0.8365
				Gli3	0.8144
				Sox1	0.8051
				Tead1	0.7971
				Ajuba	0.7471
				Cand2	0.7428
				Cand1	0.7332
				Xbp1	0.6974
				Spin1	0.6883
				Morf4l2	0.6688
				Prkar1a	0.6362
				Prkra	0.5797
				Hdac2	0.5689
				Hdac6	0.5058
				Ddx1	0.5043

## Sheet: C1-C3-C6
Genes defining the triplet betweenneural crest (C6) like state and Primed Epiblast (C1) like state, with Bi-potent Ectoderm (C3) state as intermediate
Transition genes, high in C3 and C1	probality			Transition genes, high in C3 and C6	probability			Marker genes, high in C3	probability
Nlrp1a	0.999991			Hmga2	1			Tardbp	0.966205
Rexo2	0.999991			Sox11	1			Cdk4	0.942
Ecsit	0.999918			Hmgn2	1			Fem1b	0.907025
Phc1	0.999559			Hmgcs1	0.999957			Gars	0.89683
Mybbp1a	0.999422			Tead2	0.999951			Smarce1	0.878534
Jmjd1c	0.999051			Mtpn	0.999917			Gli3	0.872616
Klf13	0.998188			Agfg1	0.999911			Tead1	0.868751
Phb	0.991995			Taf13	0.999885			Drg1	0.867149
Polr2l	0.987813			Hdgfrp3	0.999855			Psmc3	0.843321
Otx2	0.978471			Ivns1abp	0.999417			Zyx	0.821463
Pprc1	0.961342			Cited2	0.99922			Zfp266	0.812906
Akr1b3	0.927404			Pbrm1	0.998241			Plrg1	0.767498
Sox12	0.923624			Ajuba	0.998137			Gtf2i	0.592126
Atf4	0.921679			Ctnnb1	0.995991			Prkar1a	0.588397
Polr2j	0.903562			Klf6	0.995806			Sox3	0.58479
Supt5	0.863678			Zfp36l1	0.995692			Cops5	0.559035
Cbx1	0.851637			Hmgn1	0.994721
Apex1	0.827778			Wbp5	0.99456
Gtf3c6	0.762897			Cops2	0.994124
A630089N07Rik	0.740508			Zfand3	0.993915
Baz1b	0.73692			Cbfb	0.992335
Zfp207	0.617885			Rad23b	0.988573
Fblim1	0.568894			0610010K14Rik	0.987727
Ruvbl1	0.510679			Zmynd11	0.987531
				Top2b	0.985221
				Pdlim5	0.982367
				Basp1	0.976794
				Zfp512	0.935932
				Maged1	0.931056
				Brd7	0.918784
				Hif1a	0.910237
				Nr6a1	0.904962
				Btbd1	0.886708
				Morf4l2	0.868838
				Fhl1	0.857456
				Fubp1	0.846394
				Pdlim7	0.832548
				Ddx1	0.784364
				Arhgap17	0.783813
				Eif3h	0.754589
				Yap1	0.730594
				Elp2	0.725517
				Qk	0.716263
				Sox1	0.704904
				Adnp	0.691691
				Myo1c	0.669954
				Mcm3	0.630911
				Sfpq	0.626601
				Tmpo	0.616428
				Lin28a	0.60734
				Chchd3	0.59372

## Sheet: C2-C4-C8
Genes defining the triplet between Mesendoderm (C2) and Definitive Endoderm (C8), with Mesendoderm (C4) like state as intermediate
Transition genes, high in C2 and C4	probality			Transition genes, high in C4 and C8	probability			Marker genes, high in C4	probability
Rad51ap1	0.999446			Notch2	0.999999			Ppp3cb	0.999377
Utp6	0.996385			Arid3a	0.999756			Pygo2	0.998348
Glyr1	0.963407			Btg2	0.99967			Hmgb1	0.949002
Msh2	0.908617			Basp1	0.999483			Chtf8	0.945621
Preb	0.900034			Cited2	0.996612			Rab8a	0.944931
Etf1	0.845248			Ctnnb1	0.995797			Polb	0.932276
Pbrm1	0.809446			Sptbn1	0.994539			Strn3	0.928712
Pfdn1	0.805525			T	0.992759			Ssbp3	0.923025
Cenpa	0.760826			Crip2	0.99259			Ncl	0.92258
Phf5a	0.752225			Cbx5	0.991491			Foxo4	0.92082
Dnmt3b	0.685483			Baz1b	0.987712			Med10	0.90963
Fus	0.672145			Tsn	0.987102			Sox11	0.902574
Eif3h	0.637254			Rfxap	0.98568			Ppp5c	0.891943
Klf13	0.593628			Ets1	0.984799			Sp5	0.874208
Rrn3	0.562965			Wiz	0.971833			Limd1	0.869223
Cops5	0.557182			Sra1	0.969616			Bloc1s1	0.868146
Zfp664	0.512821			Zmat3	0.950723			Sin3b	0.854468
				Kat7	0.938474			Smarca5	0.849378
				Hnrnpu	0.917787			Prrc2a	0.847529
				Hipk3	0.861339			Gtf2i	0.836443
				Pbx2	0.852706			Prrc2c	0.809017
				Hes1	0.851738			Hmgn2	0.768838
				Adnp	0.85072			Cbfb	0.755146
				Brd4	0.843261			Supt5	0.743683
				Foxb1	0.841933			Khdrbs1	0.68509
				Hnrnpa2b1	0.803059			Zmynd11	0.684008
				Smarca4	0.772632			Smad4	0.680843
				Smarcc1	0.766425			Rtf1	0.63346
				Bbx	0.744946			Kdm5b	0.617073
				Prkra	0.732121			Strbp	0.613486
				Tsc22d4	0.727125			Zfp445	0.605088
				Zfp322a	0.682844			0610010K14Rik	0.577117
				Prkar1a	0.65041			Pml	0.573498
				Sfmbt2	0.646394			Pola2	0.560825
				Zfp292	0.605013			Zmat2	0.549671
				Fubp1	0.584813			Bclaf1	0.536493
				Hmgb3	0.570665			Cops2	0.536396
				Dek	0.565849			Polr1c	0.530089
				Hnrnpl	0.554956			Btbd1	0.512756
				Tead1	0.532814			Hmgn5	0.50601

## Sheet: C5-C3-C6
Genes defining the triplet between neural progenitor (C5) and neural crest (C6) like clusters, with bi-potent ectoderm (C3) like cluster as intermediate
Transition genes, high in C3 and C5	probality		Transition genes, high in C3 and C6	probability		Marker genes, high in C3	probability				Marker genes, high in C5	probability			Marker genes, high in C6	probability
Pax6	1		Polr2f	0.9989		Fblim1	0.9989				Tfap2c	1			Tal2	0.999778
Smarce1	0.9997		Puf60	0.9436		Nlrp1a	0.9818				Baz1a	1			Zfp746	0.99831
Lin28b	0.9977		Lsm14a	0.8199		Lin28a	0.9764				Dek	0.998861			Paxbp1	0.998239
Phc1	0.9644		Atf2	0.5137		Tead1	0.8964				Wbp5	0.997095			Lrrfip1	0.991865
Phb	0.9571		Polr2e	0.5091		Rexo2	0.8854				Smarcc1	0.996938			Mtpn	0.991352
Zfp207	0.8459		Cbx3	0.5081		Tsc22d1	0.8847				Rbbp7	0.994335			Msx2	0.976909
Notch2	0.8108					Sox2	0.7898				Peg10	0.99142			Naa15	0.897517
Plrg1	0.7822					Uhrf1	0.7818				Med14	0.988582			Tcerg1	0.854344
Drg1	0.7434					Zyx	0.6711				Foxm1	0.986537			Ep400	0.847482
Apex1	0.7018					Polr2l	0.645				Basp1	0.956943			Zfand6	0.84285
Baz1b	0.6737					Tardbp	0.6374				Fbxo18	0.950943			Rab18	0.841794
Pcna	0.6471					Zfp266	0.5791				Ing2	0.935536			Gtf3a	0.808491
Atf4	0.6173					Lrpprc	0.5569				Exoc3	0.933857			Tipin	0.799198
Pcbp1	0.5832					Impdh2	0.5393				Smarcad1	0.894691			Snd1	0.773042
Polr2j	0.5778					Ezh2	0.5385				Zic2	0.826186			Mnat1	0.772685
Rpa1	0.5341					Snrpb	0.5365				Trim33	0.788283			Yy1	0.746905
						Sox12	0.5075				Psmb6	0.738249			Bptf	0.723256
						Gars	0.5059				Pnn	0.720947			Lbr	0.721824
											Rab11a	0.678585			Hmgb2	0.697157
											Sox3	0.67252			Hbp1	0.68737
											Tle3	0.663369			Crip2	0.667763
											Dnmt1	0.644879			Bloc1s1	0.657641
											Cand1	0.595733			Cebpz	0.62858
											Zfp91	0.574412			Rad23a	0.624477
											Sin3b	0.544577			Rpa2	0.614011
											Rnf4	0.526392			Myef2	0.610584
											Psip1	0.506504			Rrn3	0.605297
															Rad50	0.58124
															Rad51	0.573161
															Chd1	0.572111
															Nono	0.531828

## Sheet: C7-C4-C8
Genes defining the triplet between and Mesoderm (C7), Definitive Endoderm (C8) with Mesendoderm (C4) like state as intermediate
Transition genes, high in C4 and C8	probality			Transition genes, high in C4 and C7	probability			Marker genes, high in C4	probability			Marker genes, high in C7	probability			Marker genes, high in C8	probability
Crip2	1			Kdm5c	1			Pml	0.994944			Cited1	1			Msh3	0.9804
Olig1	0.999998			Rad51ap1	0.999586			Ncl	0.961433			Hmga2	1			Foxa2	0.9707
Utf1	0.999833			Pbrm1	0.997231			Etf1	0.935307			Lef1	1			Ciao1	0.8878
T	0.998952			Glyr1	0.988729			Ppp5c	0.926311			Pdlim4	1			Pcna	0.8766
Hmgcs1	0.998221			Preb	0.981747			Pfdn1	0.911286			Snai1	1			Keap1	0.8335
Nlrp1a	0.994905			Cenpa	0.9539			Foxo4	0.904985			Tbx6	1			Tsg101	0.8303
Kat7	0.991113			Phf5a	0.929112			Rrn3	0.898349			Cand2	0.8264			Tdp2	0.7929
Zfp593	0.972494			Kif22	0.904982			Strn3	0.891296			Tead2	0.6767			Ssbp1	0.7662
Pou5f1	0.961406			Fus	0.898672			Pygo2	0.858915			Maged1	0.637848			Phf20	0.6918
Zmat3	0.949634			Rbms1	0.846377			Chtf8	0.851795			Aebp2	0.61115			Dnajc2	0.6641
Sap18	0.872411			Ets2	0.844628			Brd4	0.850355			Pds5b	0.534245			Fus	0.6641
Zfp322a	0.869918			Cops5	0.812494			Rpa2	0.825966			Hif1a	0.527919			Prkar1a	0.6204
Fam58b	0.859825			Utp6	0.725954			Sin3b	0.804915			Qk	0.518421			Cbx5	0.5908
Ajuba	0.836877			Cand1	0.672951			Khdrbs1	0.799872			Sall4	0.517028			Znrd1	0.5585
Tsn	0.817336			Top1	0.651017			Med10	0.798708							Polr2c	0.5287
Rab15	0.810815			Polb	0.624413			Ssbp3	0.785288
Tsc22d4	0.750173			Zmynd11	0.600786			Fem1b	0.784474
Baz1b	0.704788			Smarca5	0.550362			Sp5	0.779197
Sfmbt2	0.671611			Bclaf1	0.507488			Qrich1	0.755947
Hmgn5	0.647465							Limd1	0.752326
Hes1	0.616755							Ttf1	0.745777
Wiz	0.560092							Prrc2c	0.703599
Sptbn1	0.532382							Ctbp2	0.679445
Phc1	0.502248							Bloc1s1	0.676086
Sptbn1	0.7359							Rab8a	0.667603
Rest	0.7189							Zfp664	0.660872
Cbx5	0.696							Pola2	0.65563
Bbx	0.6731							0610010K14Rik	0.64461
Sra1	0.6686							Dek	0.62931
								Zfp445	0.62676
								Fah	0.566878
								Kdm5b	0.544253
								Btbd1	0.500755

## Sheet: C2-C4-C7
Genes defining the triplet between Mesendoderm (C2) and Mesoderm (C7), with Mesendoderm (C4) like state as intermediate
Transition genes, high in C2 and C4	probality			Transition genes, high in C4 and C7	probability			Marker genes, high in C4	probability
Utf1	1			Notch2	0.999996			Crip2	1
Nlrp1a	0.999997			Rbms1	0.999994			Ncl	0.975869
Pou5f1	0.999749			Ctnnb1	0.999954			Hmgn5	0.961926
Rab25	0.999741			Cited2	0.999936			Khdrbs1	0.961672
Ttf1	0.998977			Arid3a	0.999757			Strn3	0.961587
Pfdn1	0.99875			Chd7	0.99949			T	0.959737
Zfp593	0.994721			Zfp292	0.998262			Foxo4	0.95524
Ecsit	0.994419			Sox11	0.994469			Prrc2c	0.946831
Klf13	0.992477			Dek	0.992099			Sp5	0.935171
Hmgcs1	0.991371			Ppp3cb	0.965844			Ppp5c	0.932928
Sap18	0.989702			Ncoa6	0.95762			Pygo2	0.930044
Rpa2	0.985546			Foxb1	0.943146			Kat7	0.924213
Ctbp2	0.985158			Sfpq	0.892839			Chtf8	0.922684
Klhl7	0.963879			Pnn	0.887177			Polb	0.903927
Jund	0.934971			Brd4	0.84847			Fah	0.900554
Rrn3	0.916109			Ssbp3	0.835808			Med10	0.897246
Upf1	0.909695			Basp1	0.824058			Smarca5	0.869615
Cc2d1b	0.904385			Top2b	0.810209			0610010K14Rik	0.86873
Phc1	0.882993			Cbfb	0.805934			Gtf2i	0.868437
Etf1	0.865581			Maged1	0.78712			Sra1	0.828459
Ajuba	0.84361			Sin3b	0.757685			Hes1	0.825123
Qrich1	0.83433			Pbx2	0.757541			Tsn	0.819461
Olig1	0.771087			Prkra	0.754208			Kdm5b	0.811945
Klf6	0.670201			Id3	0.689804			Strbp	0.791942
Mybbp1a	0.663701			Prkar1a	0.67449			Tead1	0.770386
